# Supplementary material for: Disulfide and Fully Reduced HMGB1 Induce Different Macrophage Polarization and Migration Patterns
Source: Biomolecules. 2021 May 28;11(6):800. doi: 10.3390/biom11060800 (PMC8229957; doi:10.3390/biom11060800)
Supplement: Supplementary file 1 [file biomolecules-11-00800-s001.zip]

Archive with 1 entries (1 files):
- biomolecules-1232767-supplementary.pdf
